# Supplementary material for: Gigwa v2—Extended and improved genotype investigator
Source: Gigascience. 2019 May 11;8(5):giz051. doi: 10.1093/gigascience/giz051 (PMC6511067; doi:10.1093/gigascience/giz051)
Supplement: Supplemental Files [file giz051_supplemental_files.zip]

Archive with 3 entries (3 files):
- Additional file 1.pptx
- Additional file 2.docx
- Additional file 3.docx
